# Supplementary material for: Anticonvulsant Therapy in Trigeminal Neuralgia: A Class-Oriented Systematic Review
Source: Medicines (Basel). 2026 Jan 26;13(1):3. doi: 10.3390/medicines13010003 (PMC12922134; doi:10.3390/medicines13010003)
Supplement: Supplementary file 1 [file medicines-13-00003-s001.zip]

Archive with 1 entries (1 files):
- medicines-3967754-supplementary.pdf
